# Supplementary material for: Rapid serogroup classification of the footrot pathogen Dichelobacter nodosus using multiplex qPCR of lesion samples from sheep in the Netherlands
Source: Front Vet Sci. 2026 Jan 21;12:1683551. doi: 10.3389/fvets.2025.1683551 (PMC12867844; doi:10.3389/fvets.2025.1683551)
Supplement: Supplementary file 1 [file Table_1.XLSX]

## Sheet: Suppl Table S1
Suppl. Table S1. Standard curve analysis from tripliate results to establish the limit of detection (LOD)
Sandaardcurves of individual serogroup qPCRs													Standardcurves of serogroup multiplex qPCRs
Dilution	Cp-value*	DNA ng/µl	DNA pg/µl											Cp-value*	DNA ng/µl	DNA pg/µl
Serogroup A													Serogroup A
10-1	17.28	50											10-1	22.21	5
10-2	21.17	5											10-2	25.89	0.5
10-3	25.21	0.5											10-3	29.39	0.05	50
10-4	29.25	0.05	50										10-4	32.62		5.5
10-5	32.88		5										10-5	34.98		0.5
10-6	36.36		0.5										10-6	36.67		0.05
10-7	-		-										10-7	-		-
10-8	-		-										10-8	-		-
serogroup B													serogroup B
10-1	19.09	15											10-1	23.59	1.5
10-2	22.63	1.5											10-2	27.01	0.15
10-3	26.07	0.15											10-3	30.6	0.015	15
10-4	29.68	0.015	15										10-4	33.94		1.5
10-5	32.78		1.5										10-5	36.32		0.15
10-6	34.69		0.15										10-6	38.47		0.015
10-7	36.88		0.015										10-7	-		-
10-8	-		-										10-8	-		-
Serogroup C													Serogroup C
10-1	16.21	30											10-1	21.63	3
10-2	19.41	3											10-2	25.09	0.3
10-3	23.41	0.3											10-3	28.26	0.03
10-4	26.96	0.03											10-4	32.01	0.003	3
10-5	31.16	0.003	3										10-5	35.1		0.3
10-6	34.64		0.3										10-6	37.98		0.03
10-7	36.48		0.03										10-7	-		-
10-8	-		-										10-8	-		-
Serogroup D													Serogroup D
10-1	15.13	80											10-1	19.84	8
10-2	18.63	8											10-2	23.23	0.8
10-3	21.99	0.8											10-3	26.5	0.08
10-4	25.82	0.08											10-4	29.95	0.008	8
10-5	28.86	0.008	8										10-5	32.95		0.8
10-6	31.95		0.8										10-6	36.66		0.08
10-7	35.74		0.08										10-7	-		-
10-8	-		-										10-8	-		-
Serogroup E													Serogroup E
10-1	18.43	20											10-1	23.09	2
10-2	21.83	2.0											10-2	26.59	0.2
10-3	25.18	0.2											10-3	30.04	0.02	20
10-4	28.64	0.02	20										10-4	33.27		2
10-5	32.23		2										10-5	36.66		0.2
10-6	35.43		0.2										10-6	38.42		0.02
10-7	37.98		0.02										10-7	-		-
10-8	-		-										10-8	-		-
Serogroup F													Serogroup F
10-1	16.34	40											10-1	21.37	4
10-2	19.89	4											10-2	24.82	0.4
10-3	23.21	0.4											10-3	27.99	0.04
10-4	26.92	0.04											10-4	31.5	0.004	4
10-5	30.78	0.004	4										10-5	34.27		0.4
10-6	34.1		0.4										10-6	36.69		0.04
10-7	36.69		0.04										10-7	-		-
10-8	-		-										10-8	-		-
Serogroup G													Serogroup G
10-1	15.76	125											10-1	20.81	12.5
10-2	18.71	12.5											10-2	24.36	1.25
10-3	21.89	1.25											10-3	27.09	0.125	125
10-4	25.31	0.125	125										10-4	30.02		12.5
10-5	28.26		12.5										10-5	33		1.25
10-6	31.01		1.25										10-6	35.13		0.125
10-7	33.97		0.125										10-7	38.67		0.013
10-8	36.82		0.0125										10-8	-		-
Serogroup H													Serogroup H
10-1	15.09	125											10-1	20.25	12.5
10-2	18.49	12.5											10-2	23.62	1.25
10-3	21.75	1.25											10-3	27	0.125	125
10-4	24.99	0.125	125										10-4	30.01		12.5
10-5	28.9		12.5										10-5	33.01		1.25
10-6	32.35		1.25										10-6	36.03		0.125
10-7	35.58		0.125										10-7	38.67		0.013
10-8	37.99		0.013										10-8	-		-
Serogroup I													Serogroup I
10-1	16.41	115											10-1	18.01	11.5
10-2	20.39	11.5											10-2	21.45	1.15
10-3	23.78	1.15											10-3	24.84	0.115	115
10-4	27.1	0.115	115										10-4	28.28		11.5
10-5	30.6		11.5										10-5	31.62		1.15
10-6	33.88		1.15										10-6	34.96		0.12
10-7	36.45		0.12										10-7	36.05		0.015
10-8	-												10-8	-		-
* Average Cp-value of triplicate results

## Sheet: Suppl Table S2
Suppl. Table S2. qPCR and conventional PCR results from clinical swabs for detection of Dichelobacter nodosus serogroups
Swab-number	Internal PCR control	pnpA qPCR positive	pnpA positive	conventional serogroup PCR		Multiplex seroroup qPCR
		CP-value		+/ -	serogroup result	+/ -	A	B	C	CP			D	E	F	CP			G	H	I	CP
21S00226	29.67	18.25	+	+	F	+	A	-	-	21.47	-	-	-	-	F	-	-	36.48	-	-	-	-	-	-
21S00302	29.85	19.29	+	-	-	+	-	-	-	-	-	-	-	E	-	-	20.87	-	-	-	-	-	-	-
21S00224	31.23	19.39	+	+	F	+	-	-	-	-	-	-	-	-	F	-	-	23.63	-	-	-	-	-	-
21S00656	31.69	19.57	+	+	A	+	A	-	-	21.07	-	-	-	-	-	-	-	-	-	-	-	-	-	-
21S00342	30.36	20.4	+	+	I*	+	-	-	-	-	-	-	-	-	-	-	-	-	-	-	I	-	-	31.19
21S00493	30.36	20.43	+	+	F	+	-	-	-	-	-	-	-	-	F	-	-	21.89	-	-	-	-	-	-
21S00231	29.6	20.44	+	+	F	+	-	-	-	-	-	-	-	-	F	-	-	22.13	-	-	-	-	-	-
21S00222	29.68	20.54	+	+	F	+		-	-		-	-	-	-	F	-	-	23.89	-	-	-	-	-	-
21S00334	30.09	20.57	+	+	B*	+	-	B	-	-	32.33	-	-	-	-	-	-	-	-	-	-	-	-	-
21S00484	29.9	20.6	+	-	-	+	-	-	-	-	-	-	D	-	-	23.24	-		-	-	-	-	-	-
21S00801	33.55	20.61	+	-	-	+	-	B	-	-	22.41	-	-	-	-	-	-	-	-	-	-	-	-	-
21S00272	32.18	20.7	+	+	B	+	-	B	-	-	23.92	-	-	-	-	-	-	-	-	-	-	-	-	-
21S002701	31.19	20.92	+	-	-	-	-	-	-	-	-	-	-	-	-	-	-	-	-	-	-	-	-	-
21S00748	32.7	21.06	+	-	-	+	-	B	-	-	24.8	-	-	-	-	-	-	-	-	-	-	-	-	-
21S00489	31.33	21.13	+	+	F	+	-	-	-	-	-	-	-	-	F	-	-	23.58	-	-	-	-	-	-
21S00349	30.63	21.14	+	-	-	+	A	-	-	32.44	-	-	-	-	-		-	-	-	-	I	-	-	32.54
21S00540	33.68	21.15	+	+	H, I*	+	A	B	C	35.22	32.84	32.16	-	-	-	-	-	-	-	H	I	-	23.18	32.15
21S00680	31.75	21.24	+	-	-	+	-	-	-	-	-	-	-	-	-	-	-	-	G	-	-	24.67	-	-
21S00517	30.44	21.26	+	-	-	+	A	B	-	29.32	22.97	-	-	E	-	-	34.62	-	-	-	-	-	-	-
21S00526	31.05	21.4	+	-	-	+	-	B	-	-	24.1	-	-	-	-	-	-	-	-	-	-	-	-	-
21S00525	29.51	21.49	+	+	B	+	-	B	-	-	25.21	-	-	-	-	-	-	-	-	-	-	-	-	-
21S00536	32.39	21.55	+	+	H	+	A	B	C	34.64	30.39	34.65	-	-	-	-	-	-	G	H	-	26.08	32.83	-
21S00803	41.73	21.56	+	-	-	+	-	B	-	-	22.13	-	-	-	-	-	-	-	-	-	-	-	-	-
21S00273	34.37	21.69	+	-	-	+	A	B	-	23.7	25.33	-	-	-	-	-	-	-	-	-	-	-	-	-
21S00537	35.6	21.74	+	-	-	+	A	B	-	32.72	23.84	-	-	-	-	-	-	-	G	H	-	35.51	35.12	-
21S00802	41.9	21.85	+	-	-	+	-	B	-	-	21.38	-	-	-	-	-	-	-	-	-	-	-	-	-
21S00340	31.76	21.86	+	-	-	+	-	B	-	-	33.85	-	-	-	-	-	-	-	-	-	-	-	-	-
21S00539	32.24	21.92	+	+	D, H	+	A	B	-	34.07	34.19	-	-	-	-	-	-	-	-	H	-	25.55	25.55	-
21S00509	29.86	21.95	+	+	A,D	+	A	-	C	24.53	-	32.31	-	-	-	-	-	-	-	-	-	-	-	-
21S00341	31.38	21.96	+	+	B*	+	-	B	-	-	27.43	-	-	-	-	-	-	-	-	-	-	-	-	-
21S00804	30.49	22.02	+	-	-	+	-	B	-	-	23.97	-	-	-	-	-	-	-	-	-	-	-	-	-
21S00332	31.85	22.05	+	+	B	+	-	B	-	-	25.49	-	-	-	-	-	-	-	-	-	-	-	-	-
21S00485	30.37	22.08	+	+	F	+	-	-	-	-	-	-	-	-	F	-	-	24.57	-	-	-	-	-	-
21S00228	30.31	22.15	+	-	-	+	-	-	-	-	-	-	-	-	F	-	-	26.29	-	-	-	-	-	-
21S00675	32.72	22.17	+	-	-	+	-	-	-	-	-	-	-	-	-	-	-	-	G	-	-	25.65	-	-
21S00662	30.66	22.18	+	+	I	+	A	-	-	35.29	-	-	-	-	-	-	-	-	-	-	I	-	-	32.55
21S00223	31.27	22.2	+	+	F	+	-	-	-	-	-	-	-	-	F	-	-	25.64	-	-	-	-	-	-
21S00512	30.6	22.26	+	+	A,C,D	+	A	-	C	25.62	-	28.1	D	-	-	37.9	-	-	-	-	-	-	-	-
21S00262	30.92	22.29	+	-	-	-	-	-	-	-	-	-	-	-	-	-	-	-	-	-	-	-	-	-
21S00275	38.64	22.44	+	-	-	+	A	B	-	31.91	22.5	-	-	-	-	-	-	-	-	-	-	-	-	-
21S00165	30.34	22.48	+	+	A	+	A	-	-	24.82	-	-	-	-	-	-	-	-	-	-	-	-	-	-
21S00523	29.89	22.58	+	+	B	+	A	B	-	34.43	25.2	-	-	-	-	-	-	-	-	-	-	-	-	-
21S00751	30.45	22.58	+	-	-	+	-	B	-	-	24.92	-	-	-	-	-	-	-	-	-	-	-	-	-
21S00492	30.86	22.58	+	+	F	+	-	-	-	-	-	-	-	-	F	-	-	24.35	-	-	-	-	-	-
21S00486	31.48	22.58	+	+	F	+	-	-	-	-	-	-	-	-	F	-	-	25.01	-	-	-	-	-	-
21S00513	30.23	22.6	+	+	A,C,D	+	A	-	C	25.27	-	29.27	-	-	-	-	-	-	-	-	-	-	-	-
21S00280	36.57	22.64	+	-	-	+	A	B	-	31.35	24.64	-	-	-	-	-	-	-	-	-	-	-	-	-
21S00806	30.48	22.75	+	-	-	+	-	B	-	-	25.56	-	-	-	-	-	-	-	-	-	-	-	-	-
21S00487	31.22	22.75	+	+	F	+	-	-	-	-	-	-	-	-	F	-	-	24.74	-	-	-	-	-	-
21S00279	33.28	22.78	+	-	-	+	A	B	-	25.02	25.45	-	-	-	-	-	-	-	-	-	-	-	-	-
21S00339	31.53	22.81	+	-	-	+	-	B	-	-	29.97	-	-	-	-	-	-	-	-	-	-	-	-	-
21S00351	30.69	22.88	+	-	-	+	A	-	-	35.15	-	-	-	-	-	-	-	-	-	-	-	-	-	-
21S00749	34.7	22.95	+	-	-	+	-	B	-	-	29.9	-	-	-	-	-	-	-	-	-	-	-	-	-
21S00528	29.79	22.98	+	+	B	+	-	B	-	-	25.78	-	-	-	-	-	-	-	-	-	-	-	-	-
21S00230	30.97	23.06	+	-	-	+	-	-	-	-	-	-	-	-	F	-	-	26.7	-	-	-	-	-	-
21S00516	30.27	23.22	+	-	-	+	A	B	-	32.12	26.39	-	-	E	-	-	25.3	-	-	-	-	-	-	-
21S00663	31.29	23.32	+	-	-	+	A	-	-	36.4	-	-	-	-	-	-	-	-	-	-	I	-	-	33.81
21S00490	30.95	23.64	+	-	-	+	-	-	-	-	-	-	-	-	F	-	-	25.94	-	-	-	-	-	-
21S00522	30.14	23.74	+	-	-	+	A	B	-	25.38	28.28	-	-	E	-	-	35.08	-	-	-	-	-	-	-
21S00742	37.25	23.79	+	-	-	+	-	B	-	-	25.7	-	-	E	-	-	35.78	-	-	-	-	-	-	-
21S00542	31.74	23.83	+	-	-	+	A	B	-	27.96	34.7	-	-	-	-	-	-	-	-	H	-	-	35.41	-
21S00167	30.3	23.84	+	+	A	+	A	-	-	26.71	-	-	-	-	-	-	-	-	-	-	-	-	-	-
21S00660	30.65	23.87	+	+	I	+	A	-	-	33.84	-	-	-	-	-	-	-	-	-	-	I	-	-	33.77
21S00514	30.84	24	+	-	-	+	A	-	-	26.12	-	-	-	-	-	-	-	-	-	-	-	-	-	-
21S00508	30.05	24.01	+	+	A,C	+	A	-	C	27.57	-	25.76	-	-	-	-	-	-	-	-	-	-	-	-
21S00281	34.05	24.02	+	-	-	+	-	B	-	-	26.04	-	-	-	-	-	-	-	-	-	-	-	-	-
21S00306	29.99	24.03	+	-	-	+	-	-	-	-	-	-	-	E	-	-	25.58	-	-	-	-	-	-	-
21S00227	31.67	24.22	+	-	-	+	-	-	-	-	-	-	-	-	F	-	-	28.18	-	-	-	-	-	-
21S00305	37.24	24.26	+	-	-	+	-	-	-	-	-	-	-	E	-	-	23.71	-	-	-	-	-	-	-
21S00745	33.41	24.34	+	-	-	+	-	B	-	-	28.02	-	-	-	-	-	-	-	-	-	-	-	-	-
21S00507	29.27	24.41	+	+	A,C,D*	+	A	-	C	27.12	-	27.1	-	-	-	-	-	-	-	-	-	-	-	-
21S00506	30.81	24.45	+	+	C	+	-	-	C	-	-	26.15	-	-	-	-	-	-	-	-	-	-	-	-
21S00311	29.74	24.5	+	-	-	+	-	-	-	-	-	-	-	E	-	-	26.15	-	-	-	-	-	-	-
21S00276	34.1	24.54	+	-	-	+	A	B	-	32.72	24.88	-	-	-	-	-	-	-	-	-	-	-	-	-
21S00333	32.14	24.71	+	-	-	+	-	B	-	-	33.11	-	-	-	-	-	-	-	-	-	-	-	-	-
21S00527	30.8	24.76	+	+	B	+	-	B	-	-	27.22	-	-	-	-	-	-	-	-	-	-	-	-	-
21S00747	32.26	24.78	+	-	-	+	-	B	-	-	22.96	-	-	-	-	-	-	-	-	-	-	-	-	-
21S00798	29.6	24.83	+	+	B	+	-	B	-	-	25.95	-	-	-	-	-	-	-	-	-	-	-	-	-
21S00679	30.78	25.08	+	-	-	+	-	-	-	-	-	-	-	-	-	-	-	-	G	-	-	28.66	-	-
21S00309	34.09	25.12	+	-	-	+	-	-	-	-	-	-	-	E	-	-	25	-	-	-	-	-	-	-
21S00519	30.75	25.23	+	-	-	+	A	B	-	32.92	31.44	-	-	E	-	-	27.42	-	-	-	-	-	-	-
21S00510	30.51	25.26	+	-	-	+	A	-	C	27.6	-	28.16	-	-	-	-	-	-	-	-	-	-	-	-
21S00337	31.99	25.61	+	-	-	+	-	B	-	-	37.14	-	-	-	-	-	-	-	-	-	-	-	-	-
21S00518	31.41	25.73	+	-	-	+	A	B	-	27.17	30.17	-	-	-	-	-	-	-	-	-	-	-	-	-
21S00173	34.42	26.11	+	-	-	+	A	-	-	27.63	-	-	-	-	-	-	-	-	-	-	-	-	-	-
21S00538	33.74	26.12	+	-	-	+	A	B	-	31.07	31.49	-	-	-	-	-	-	-	-	H	-	30.78	30.78	-
21S00229	29.82	26.3	+	-	-	+	-	-	-	-	-	-	-	-	F	-	-	28.34	-	-	-	-	-	-
21S00521	32.92	26.47	+	-	-	+	A	B	-	29.41	28.61	-	-	E	-	-	36.17	-	-	-	-	-	-	-
21S00171	30.42	26.76	+	-	-	+	A	-	-	29.2	-	-	-	-	-	-	-	-	-	-	-	-	-	-
21S00166	33.33	26.89	+	-	-	+	A	-	-	26.41	-	-	-	-	-	-	-	-	-	-	-	-	-	-
21S00535	33.14	26.98	+	+	B	+	A	B	-	32.4	29.52	-	-	-	-	-	-	-	-	-	-	-	-	-
21S00543	34.24	27.11	+	-	-	+	A	B	-	36.74	29.46	-	-	-	-	-	-	-	-	H	-	-	30.77	-
21S00172	33.38	27.13	+	-	-	+	A	-	-	28.57	-	-	-	-	-	-	-	-	-	-	-	-	-	-
21S00170	33.79	27.17	+	-	-	+	A	-	-	28.53	-	-	-	-	-	-	-	-	-	-	-	-	-	-
21S00511	30.14	27.33	+	+	C,D	+	A	-	C	33.81	-	29.71	-	-	-	-	-	-	-	-	-	-	-	-
21S00225	29.47	27.38	+	+	F	+	-	-	-	-	-	-	-	-	F	-	-	29.62	-	-	-	-	-	-
21S00805	31.67	27.53	+	-	-	+	-	B	-	-	29.13	-	-	-	-	-	-	-	-	-	-	-	-	-
21S00491	29.74	27.71	+	+	F	+	-	-	-	-	-	-	-	-	F	-	-	28.84	-	-	-	-	-	-
21S00274	34.54	27.74	+	-	-	+	A	B	-	30.56	30.87	-	-	-	-	-	-	-	-	-	-	-	-	-
21S00336	31.22	27.98	+	-	-	+	-	B	-	-	34.27	-	-	-	-	-	-	-	-	-	-	-	-	-
21S00541	35.56	28.27	+	-	-	+	-	B	C	-	33.55	33.22	-	-	-	-	-	-	-	H	-	-	29.78	-
21S00168	37.21	28.28	+	-	-	+	A	-	-	30.2	-	-	-	-	-	-	-	-	-	-	-	-	-	-
21S00746	34.95	28.32	+	-	-	+	-	B	-	-	25.71	-	-	-	-	-	-	-	-	-	-	-	-	-
21S00505	29.68	28.44	+	+	B	+	-	B	-	-	29.72	-	-	-	-	-	-	-	-	-	-	-	-	-
21S00657	31.12	28.5	+	-	-	+	A	-	-	30.17	-	-	-	-	-	-	-	-	-	-	-	-	-	-
21S00338	30.36	28.6	+	+	B	+	-	B	-	-	30.7	-	-	-	-	-	-	-	-	-	-	-	-	-
21S00649	34.85	28.64	+	-	-	+	-	-	-	-	-	-	-	E	-	-	30.33	-	-	-	-	-	-	-
21S00658	30.32	29.09	+	-	-	+	A	-	-	31.27	-	-	-	-	-	-	-	-	-	-	-	-	-	-
21S00743	35.61	29.21	+	-	-	+	-	B	-	-	27.23	-	-	-	-	-	-	-	-	-	-	-	-	-
21S00520	30.19	29.35	+	-	-	+	A	B	-	34.01	34.05	-	-	E	-	-	32.57	-	-	-	-	-	-	-
21S00278	41.22	29.49	+	-	-	+	A	B	-	29.96	31.13	-	-	-	-	-	-	-	-	-	-	-	-	-
21S00488	30.44	29.63	+	+	F	+	-	-	-	-	-	-	-	-	F	-	-	30.64	-	-	-	-	-	-
21S00335	33.77	29.65	+	-	-	+	-	B	-	-	34.89	-	-	-	-	-	-	-	-	-	-	-	-	-
21S002641	31.27	29.68	+	-	-	-	-	-	-	-	-	-	-	-	-	-	-	-	-	-	-	-	-	-
21S00350	30.85	29.71	+	-	-	+	A	-	-	35.58	-	-	-	-	-	-	-	-	-	-	-	-	-	-
21S00750	32.3	29.98	+	-	-	+	-	B	-	-	25.25	-	-	-	-	-	-	-	-	H	-	-	34.98	-
21S00515	30.55	30.2	+	-	-	+	A	-	-	32.55	-	-	-	-	-	-	-	-	-	-	-	-	-	-
21S003431	32.32	30.23	+	-	-	-	-	-	-	-	-	-	-	-	-	-	-	-	-	-	-	-	-	-
21S00661	29.85	30.35	+	-	-	+	A	-	-	35.53	-	-	-	-	-	-	-	-	-	-	-	-	-	-
21S00530	29.01	30.4	+	+	B	+	A	B	-	36.67	32.68	-	-	-	-		-	-	-	H	-	-	36.45	-
21S00681	30.46	30.49	+	-	-	+	-	-	-	-	-	-	-	-	-	-	-	-	G	-	-	33.81	-	-
21S002711	32.73	30.62	+	-	-	-	-	-	-	-	-	-	-	-	-	-	-	-	-	-	-	-	-	-
21S00824	30.99	30.64	+	+	B	+	-	B	-	-	31.72	-	-	-	-	-	-	-	-	-	-	-	-	-
21S00534	34.93	30.65	+	-	-	+	A	B	-	35.23	32.58	-	-	-	-	-	-	-	-	-	-	-	-	-
21S00659	30.8	30.72	+	-	-	+	A	-	-	32.44	-	-	-	-	-	-	-	-	-	-	-	-	-	-
21S003461	31.38	31.04	+	-	-	-	-	-	-	-	-	-	-	-	-	-	-	-	-	-	-	-	-	-
21S00807	30.28	31.05	+	-	-	+	-	B	C	-	32.74	36.22	-	-	-	-	-	-	-	-	-	-	-	-
21S00307	33.89	31.28	+	-	-	+	-	-	-	-	-	-	-	E	-	-	30.35	-	-	-	-	-	-	-
21S00716	33.41	31.48	+	-	-	+	-	B	-	-	36	-	D	-	-	35.27	-	-	-	-	-	-	-	-
21S003441	31.9	31.71	+	-	-	-	-	-	-	-	-	-	-	-	-	-	-	-	-	-	-	-	-	-
21S00676	35.12	31.78	+	-	-	+	-	-	-	-	-	-	-	-	-	-	-	-	G	-	-	34.26	-	-
21S00677	30.52	31.79	+	-	-	+	A	-	-	37.54	-	-	-	-	-		-	-	G	-	-	34.42	-	-
21S00714	34.13	31.82	+	-	-	+	-	B	-	-	34.68	-	D	-	-	35.24	-	-	-	-	-	-	-	-
21S00664	30.78	31.88	+	-	-	-	-	-	-	-	-	-	-	-	-	-	-	-	-	-	-	-	-	-
21S00725	34.87	32.01	+	-	-	+	-	B	-	-	32.72	-	D	-	-	34.78	-	-	-	-	-	-	-	-
21S00719	33.99	32.15	+	-	-	+	-	B	-	-	37.1	-	D	-	-	35.54	-	-	-	H	-	-	37.44	-
21S00174	34.43	32.35	+	-	-	+	A	-	-	34.62	-	-	-	-	-	-	-	-	-	-	-	-	-	-
21S00723	40.13	33.13	+	-	-	+	-	-	-	-	-	-	-	-	-	-	-	-	-	-	I	-	-	36.15
21S00799	30.29	33.14	+	-	-	+	-	B	-	-	33.42	-	-	E	-	-	38.09	-	-	-	-	-	-	-
21S00744	36.79	33.26	+	-	-	+	-	B	-	-	33.34	-	-	-	-	-	-	-	-	-	-	-	-	-
21S00682	30.43	33.3	+	-	-	+	-	-	-	-	-	-	-	-	-	-	-	-	G	-	-	35.62	-	-
21S00277	36.96	33.42	+	-	-	+	A	B	-	36.76	35.26	-	-	-	-	-	-	-	-	-	-	-	-	-
21S00683	29.78	33.72	+	-	-	+	-	-	-	-	-	-	-	-	-	-	-	-	G	-	-	37.21	-	-
21S00721	34.64	33.85	+	-	-	+	-	B	-	-	38.12	-	-	E	-	-	38.09	-	-	-	-	-	-	-
21S005041	31.81	33.89	+	-	-	-	-	-	-	-	-	-	-	-	-	-	-	-	-	-	-	-	-	-
21S00654	34.62	33.95	+	-	-	+	-	-	-	-	-	-	-	E	-	-	34.78	-	-	-	-	-	-	-
21S00532	29.53	33.99	+	-	-	+	-	B	-		35.13	-	-	-	-	-	-	-	-	-	-	-	-	-
21S00304	31.05	34.14	+	-	-	+	-	-	-	-	-	-	-	E	-	-	36.29	-	-	-	-	-	-	-
21S008271	35.74	34.46	+	-	-	-	-	-	-	-	-	-	-	-	-	-	-	-	-	-	-	-	-	-
21S00684	34.82	34.52	+	-	-	+	-	-	-	-	-	-	-	-	-	-	-	-	G	-	-	36.93	-	-
21S00722	39.12	34.52	+	-	-	+	-	B	-	-	37.41	-	D	-	-	37.97	-	-	-	-	-	-	-	-
21S00303	30.39	34.55	+	-	-	+	-	-	-	-	-	-	-	E	-	-	37.26	-	-	-	-	-	-	-
21S007171	32.74	34.57	+	-	-	-	-	-	-	-	-	-	-	-	-	-	-	-	-	-	-	-	-	-
21S00678	31.5	34.71	+	-	-	+	-	-	-	-	-	-	-	-	-	-	-	-	G	-	-	36.94	-	-
21S00533	29.55	34.86	+	-	-	+	-	B	-		35.82	-	-	-	-	-	-	-	-	-	-	-	-	-
21S002631	31.91	35	+	-	-	-	-	-	-	-	-	-	-	-	-	-	-	-	-	-	-	-	-	-
21S00502	30.88	35.57	-	-	-	-	-	-	-	-	-	-	-	-	-	-	-	-	-	-	-	-	-	-
21S002681	31.08	35.57		-	-	-	-	-	-	-	-	-	-	-	-	-	-	-	-	-	-	-	-	-
21S00347	31.55	35.63	-	-	-	-	-	-	-	-	-	-	-	-	-	-	-	-	-	-	-	-	-	-
21S007201	41.05	35.68	-	-	-	-	-	-	-	-	-	-	-	-	-	-	-	-	-	-	-	-	-	-
21S00345	30.88	35.75	-	-	-	-	-	-	-	-	-	-	-	-	-	-	-	-	-	-	-	-	-	-
21S00645	31.87	35.93	-	-	-	-	-	-	-	-	-	-	-	-	-	-	-	-	-	-	-	-	-	-
21S00348	31.45	36.25	-	-	-	-	-	-	-	-	-	-	-	-	-	-	-	-	-	-	-	-	-	-
21S00652	33.34	36.61	-	-	-	-	-	-	-	-	-	-	-	-	-	-	-	-	-	-	-	-	-	-
21S00331	31.43	36.63	-	-	-	-	-	-	-	-	-	-	-	-	-	-	-	-	-	-	-	-	-	-
21S00646	30.68	36.64	-	-	-	-	-	-	-	-	-	-	-	-	-	-	-	-	-	-	-	-	-	-
21S00800	30.6	36.69	-	-	-	-	-	-	-	-	-	-	-	-	-	-	-	-	-	-	-	-	-	-
21S00324	30.91	36.73	-	-	-	-	-	-	-	-	-	-	-	-	-	-	-	-	-	-	-	-	-	-
21S00718	34.03	37	-	-	-	-	-	-	-	-	-	-	-	-	-	-	-	-	-	-	-	-	-	-
21S00650	37.97	37.9	-	-	-	-	-	-	-	-	-	-	-	-	-	-	-	-	-	-	-	-	-	-
21S00821	33.83	38.93	-	-	-	-	-	-	-	-	-	-	-	-	-	-	-	-	-	-	-	-	-	-
21S00715	33.7	40.21	-	-	-	-	-	-	-	-	-	-	-	-	-	-	-	-	-	-	-	-	-	-
21S00651	33.8	41	-	-	-	-	-	-	-	-	-	-	-	-	-	-	-	-	-	-	-	-	-	-
21S00793	29.53	-	-	-	-	-	-	-	-	-	-	-	-	-	-	-	-	-	-	-	-	-	-	-
21S00494	29.75	-	-	-	-	-	-	-	-	-	-	-	-	-	-	-	-	-	-	-	-	-	-	-
21S00794	29.84	-	-	-	-	-	-	-	-	-	-	-	-	-	-	-	-	-	-	-	-	-	-	-
21S00327	29.87	-	-	-	-	-	-	-	-	-	-	-	-	-	-	-	-	-	-	-	-	-	-	-
21S00789	29.88	-	-	-	-	-	-	-	-	-	-	-	-	-	-	-	-	-	-	-	-	-	-	-
21S00329	29.9	-	-	-	-	-	-	-	-	-	-	-	-	-	-	-	-	-	-	-	-	-	-	-
21S00726	29.91	-	-	-	-	-	-	-	-	-	-	-	-	-	-	-	-	-	-	-	-	-	-	-
21S00790	29.92	-	-	-	-	-	-	-	-	-	-	-	-	-	-	-	-	-	-	-	-	-	-	-
21S00325	29.96	-	-	-	-	-	-	-	-	-	-	-	-	-	-	-	-	-	-	-	-	-	-	-
21S00531	29.96	-	-	-	-	-	-	-	-	-	-	-	-	-	-	-	-	-	-	-	-	-	-	-
21S00730	30.09	-	-	-	-	-	-	-	-	-	-	-	-	-	-	-	-	-	-	-	-	-	-	-
21S00733	30.18	-	-	-	-	-	-	-	-	-	-	-	-	-	-	-	-	-	-	-	-	-	-	-
21S00253	30.25	-	-	-	-	-	-	-	-	-	-	-	-	-	-	-	-	-	-	-	-	-	-	-
21S00495	30.26	-	-	-	-	-	-	-	-	-	-	-	-	-	-	-	-	-	-	-	-	-	-	-
21S00792	30.28	-	-	-	-	-	-	-	-	-	-	-	-	-	-	-	-	-	-	-	-	-	-	-
21S00501	30.34	-	-	-	-	-	-	-	-	-	-	-	-	-	-	-	-	-	-	-	-	-	-	-
21S00797	30.35	-	-	-	-	-	-	-	-	-	-	-	-	-	-	-	-	-	-	-	-	-	-	-
21S00825	30.38	-	-	-	-	-	-	-	-	-	-	-	-	-	-	-	-	-	-	-	-	-	-	-
21S00727	30.41	-	-	-	-	-	-	-	-	-	-	-	-	-	-	-	-	-	-	-	-	-	-	-
21S00826	30.42	-	-	-	-	-	-	-	-	-	-	-	-	-	-	-	-	-	-	-	-	-	-	-
21S00795	30.5	-	-	-	-	-	-	-	-	-	-	-	-	-	-	-	-	-	-	-	-	-	-	-
21S00254	30.53	-	-	-	-	-	-	-	-	-	-	-	-	-	-	-	-	-	-	-	-	-	-	-
21S00823	30.55	-	-	-	-	-	-	-	-	-	-	-	-	-	-	-	-	-	-	-	-	-	-	-
21S00728	30.62	-	-	-	-	-	-	-	-	-	-	-	-	-	-	-	-	-	-	-	-	-	-	-
21S00655	30.73	-	-	-	-	-	-	-	-	-	-	-	-	-	-	-	-	-	-	-	-	-	-	-
21S00729	30.83	-	-	-	-	-	-	-	-	-	-	-	-	-	-	-	-	-	-	-	-	-	-	-
21S00724	30.84	-	-	-	-	-	-	-	-	-	-	-	-	-	-	-	-	-	-	-	-	-	-	-
21S00497	30.87	-	-	-	-	-	-	-	-	-	-	-	-	-	-	-	-	-	-	-	-	-	-	-
21S00322	30.92	-	-	-	-	-	-	-	-	-	-	-	-	-	-	-	-	-	-	-	-	-	-	-
21S00818	30.97	-	-	-	-	-	-	-	-	-	-	-	-	-	-	-	-	-	-	-	-	-	-	-
21S00326	31	-	-	-	-	-	-	-	-	-	-	-	-	-	-	-	-	-	-	-	-	-	-	-
21S00503	31	-	-	-	-	-	-	-	-	-	-	-	-	-	-	-	-	-	-	-	-	-	-	-
21S00496	31.08	-	-	-	-	-	-	-	-	-	-	-	-	-	-	-	-	-	-	-	-	-	-	-
21S00498	31.08	-	-	-	-	-	-	-	-	-	-	-	-	-	-	-	-	-	-	-	-	-	-	-
21S00499	31.09	-	-	-	-	-	-	-	-	-	-	-	-	-	-	-	-	-	-	-	-	-	-	-
21S00257	31.14	-	-	-	-	-	-	-	-	-	-	-	-	-	-	-	-	-	-	-	-	-	-	-
21S00260	31.19	-	-	-	-	-	-	-	-	-	-	-	-	-	-	-	-	-	-	-	-	-	-	-
21S00822	31.23	-	-	-	-	-	-	-	-	-	-	-	-	-	-	-	-	-	-	-	-	-	-	-
21S00732	31.34	-	-	-	-	-	-	-	-	-	-	-	-	-	-	-	-	-	-	-	-	-	-	-
21S00791	31.37	-	-	-	-	-	-	-	-	-	-	-	-	-	-	-	-	-	-	-	-	-	-	-
21S00269	31.38	-	-	-	-	-	-	-	-	-	-	-	-	-	-	-	-	-	-	-	-	-	-	-
21S00796	31.42	-	-	-	-	-	-	-	-	-	-	-	-	-	-	-	-	-	-	-	-	-	-	-
21S00330	31.49	-	-	-	-	-	-	-	-	-	-	-	-	-	-	-	-	-	-	-	-	-	-	-
21S00819	31.49	-	-	-	-	-	-	-	-	-	-	-	-	-	-	-	-	-	-	-	-	-	-	-
21S00252	31.53	-	-	-	-	-	-	-	-	-	-	-	-	-	-	-	-	-	-	-	-	-	-	-
21S00261	31.53	-	-	-	-	-	-	-	-	-	-	-	-	-	-	-	-	-	-	-	-	-	-	-
21S00500	31.55	-	-	-	-	-	-	-	-	-	-	-	-	-	-	-	-	-	-	-	-	-	-	-
21S00266	31.7	-	-	-	-	-	-	-	-	-	-	-	-	-	-	-	-	-	-	-	-	-	-	-
21S00788	31.7	-	-	-	-	-	-	-	-	-	-	-	-	-	-	-	-	-	-	-	-	-	-	-
21S00524	31.75	-	-	-	-	-	-	-	-	-	-	-	-	-	-	-	-	-	-	-	-	-	-	-
21S00308	31.97	-	-	-	-	-	-	-	-	-	-	-	-	-	-	-	-	-	-	-	-	-	-	-
21S00265	32.86	-	-	-	-	-	-	-	-	-	-	-	-	-	-	-	-	-	-	-	-	-	-	-
21S00256	32.88	-	-	-	-	-	-	-	-	-	-	-	-	-	-	-	-	-	-	-	-	-	-	-
21S00529	33.04	-	-	-	-	-	-	-	-	-	-	-	-	-	-	-	-	-	-	-	-	-	-	-
21S00267	33.14	-	-	-	-	-	-	-	-	-	-	-	-	-	-	-	-	-	-	-	-	-	-	-
21S00328	33.59	-	-	-	-	-	-	-	-	-	-	-	-	-	-	-	-	-	-	-	-	-	-	-
21S00259	33.76	-	-	-	-	-	-	-	-	-	-	-	-	-	-	-	-	-	-	-	-	-	-	-
21S00731	33.89	-	-	-	-	-	-	-	-	-	-	-	-	-	-	-	-	-	-	-	-	-	-	-
21S00169	34.08	-	-	-	-	-	-	-	-	-	-	-	-	-	-	-	-	-	-	-	-	-	-	-
21S00310	34.18	-	-	-	-	-	-	-	-	-	-	-	-	-	-	-	-	-	-	-	-	-	-	-
21S00648	34.21	-	-	-	-	-	-	-	-	-	-	-	-	-	-	-	-	-	-	-	-	-	-	-
21S00255	34.62	-	-	-	-	-	-	-	-	-	-	-	-	-	-	-	-	-	-	-	-	-	-	-
21S00653	34.87	-	-	-	-	-	-	-	-	-	-	-	-	-	-	-	-	-	-	-	-	-	-	-
21S00647	35.1	-	-	-	-	-	-	-	-	-	-	-	-	-	-	-	-	-	-	-	-	-	-	-
21S00323	36.17	-	-	-	-	-	-	-	-	-	-	-	-	-	-	-	-	-	-	-	-	-	-	-
21S00258	37.32	-	-	-	-	-	-	-	-	-	-	-	-	-	-	-	-	-	-	-	-	-	-	-
21S00820	39.1	-	-	-	-	-	-	-	-	-	-	-	-	-	-	-	-	-	-	-	-	-	-	-
* low signal
1 no sample remaining for repeating

## Sheet: Suppl. Table 3
	Supplemental Table 3S. Comparison between conventional PCR (cPCR) and quantitative multiplex PCR (qPCR) for detection of Dichelobacter nododus serogroups in pnpA-positive sheep foot swabs
			qPCR test result*
			No Serogroup	A	B	C	D	E	F	G	H	I	AB	AC	AD	AF	AG	AI	BC	BD	BE	BH	CD	DH	HI	ABE	ABH	ACD	BCH	BDH	ABGH	ABCGH	ABCHI
	cPCR test result*	No Serogroup	3**	15	25		1	10	5	9		1	10	1			1	2	1	4	2	1				6	3		1	1	1
		A		3
		B			11								2														1
		C
		D
		E
		F							13							1
		G
		H																														1
		I										1						2
		AB
		AC												1
		AD												1
		AF
		AG
		AI
		BC
		BD
		BE
		BH
		CD												1
		DH																									1
		HI																															1
		ABE
		ABH
		ACD												2														1
		BCH
		BDH
		ABGH
		ABCGH
		ABCGHI
			* Absence or presence of serogroups A-I, presented in every combination detected in our sample collection.
			** Number reflects the number of samples that had this combination of testresults for cPCR and qPCR
